# Supplementary material for: The Impact of ZIP8 Disease-Associated Variants G38R, C113S, G204C, and S335T on Selenium and Cadmium Accumulations: The First Characterization
Source: Int J Mol Sci. 2021 Oct 22;22(21):11399. doi: 10.3390/ijms222111399 (PMC8583799; doi:10.3390/ijms222111399)
Supplement: Supplementary file 1 [file ijms-22-11399-s001.zip]

Archive with 1 entries (1 files):
- ijms-1391568-Supplementary.pdf
